# Supplementary material for: The impact of multiple climatic and geographic factors on the chemical defences of Asian toads (Bufo gargarizans Cantor)
Source: Sci Rep. 2019 Nov 21;9:17236. doi: 10.1038/s41598-019-52641-4 (PMC6872595; doi:10.1038/s41598-019-52641-4)
Supplement: Supplementary file 1 — Supplementary Dataset 1 [file 41598_2019_52641_MOESM1_ESM.xlsx]

## Sheet: Title
								The impact of multiple climatic and geographic factors on the chemical defences of Asian toads (Bufo gargarizans Cantor)
								Yueting Cao1, Keke Cui1, Hongye Pan1, Jiheng Wu1 & Longhu Wang1,*
				1 College of Pharmaceutical Sciences, Zhejiang University, Hangzhou 310058, China;
				* Correspondence: wang2000@zju.edu.cn (L.W.); Tel: +86 0571 88208455; Fax: +86 0571 88205621.
				*Corresponding author at: College of Pharmaceutical Sciences, Zhejiang University, Hangzhou 310058, Zhejiang Province, China.

## Sheet: January
Origin No.	Habitats(City/Province)	Regions	Longitude	Latitude	average temperature (TEM_Avg) /℃	maximum temperature (TEM_Max) /℃	minimum temperature (TEM_Min) /℃	average relative humidity (RHU_Avg)	20-20 time precipitation (PRE_Time)	maximum continuous precipitation (PRE_Max)	maximum ground temperature (GST_Max)	minimum ground temperature (GST_Min)
C1	Anyang/Henan	Central	114.39	36.09	-0.8	14.1	-8.2	51.4	5.8	3.7	24.5	-11.4
C2	Nanyang/Henan	Central	112.53	32.99	0	13.8	-13.1	72.6	40.8	18.5	21.2	-3.1
C3	Pingdingshan/Henan	Central	113.19	33.77	-0.2	14.3	-11.2	64.3	44.1	23.1	20.7	-4.4
C4	Huanggang/Hubei	Central	114.87	30.45	3.2	13.9	-5.6	80.8	93	45.4	26.7	-3.5
C5	Yichang/Hubei	Central	111.29	30.69	2.5	13	-6.5	81.8	53.5	30.8	24.2	-2.6
C6	Zhangjiajie/Hunan	Central	110.48	29.12	4.4	16	-3.4	80.7	53	29.8	14.1	0.7
E1	Fuyang/Anhui	Eastern	115.81	32.89	-0.3	13.6	-10.9	80.8	62	43.3	27.4	-5.5
E2	Changzhou/Jiangsu	Eastern	119.97	31.81	2.7	15.2	-7.2	76.8	107	65.5	23	-4.8
E3	Nanjing/Jiangsu	Eastern	118.8	32.06	2.3	15.3	-7.4	75.3	106	62.6	18.5	-4.8
E4	Nantong/Jiangsu	Eastern	120.89	31.98	2.8	14.7	-5.9	82.1	79	47	19	-2.2
E5	Taixing/Jiangsu	Eastern	120.25	32.24	2.5	14.2	-5.5	75.9	99.9	67.7	21.8	-3.8
E6	Zhenjiang/Jiangsu	Eastern	119.43	32.19	2	14.8	-8.3	80.7	119.3	70.6	25.8	-6
E7	Jiujiang/Jiangxi	Eastern	116	29.71	3.3	14.2	-6.1	86.7	119	54	24.9	-3.1
E8	Pingxiang/Jiangxi	Eastern	113.85	27.62	5.4	15.4	-1.7	79.8	56.8	27.5	26.8	-1.6
E9	Shangrao/Jiangxi	Eastern	117.94	28.45	8.4	23.4	-0.9	77	141.3	116.3	35	-1.2
E10	Jinan/Shandong	Eastern	117.12	36.65	-1	10.9	-10.7	47.7	5.2	4.2	21.8	-13
E11	Songjiang/Shanghai	Eastern	121.23	31.03	4.4	16.3	-4.6	75.6	105.2	52.5	24.6	-4.8
E12	Quzhou/Zhejiang	Eastern	118.86	28.97	5.7	20.3	-3	82.5	93.1	38.4	33.3	-2.6
SW1	Wulong/Chongqing	Southwestern	107.76	29.33	6.2	15.5	-0.9	80.9	14.7	8.2	27.6	-2.3
SW2	Youyang/Chongqing	Southwestern	108.77	28.84	1.9	12.5	-5.6	84.4	67.1	45.6	27.5	-2.8
SW3	Anshun/Guizhou	Southwestern	105.95	26.25	4.8	17.9	-3.4	83.2	50.7	40.2	30.4	-2.2
SW4	Dali/Yunnan	Southwestern	100.27	25.61	8.4	21.6	-1.7	59.3	14.7	14.7	38.3	-3.6

## Sheet: February
Origin No.	Habitats(City/Province)	Regions	Longitude	Latitude	average temperature (TEM_Avg) /℃	maximum temperature (TEM_Max) /℃	minimum temperature (TEM_Min) /℃	average relative humidity (RHU_Avg)	20-20 time precipitation (PRE_Time)	maximum continuous precipitation (PRE_Max)	maximum ground temperature (GST_Max)	minimum ground temperature (GST_Min)
C1	Anyang/Henan	Central	114.39	36.09	3.3	19	-8.1	30.6	2.6	2.6	35.7	-11.5
C2	Nanyang/Henan	Central	112.53	32.99	4.6	16.1	-7.4	59.1	20.5	19.2	35.2	-6.3
C3	Pingdingshan/Henan	Central	113.19	33.77	4.2	19.5	-7.3	51.6	8.5	8.3	36.9	-6.2
C4	Huanggang/Hubei	Central	114.87	30.45	6.2	19	-4.1	71.7	46.8	27.5	36.4	-5.2
C5	Yichang/Hubei	Central	111.29	30.69	6.6	18.3	-3.5	67.3	24.2	12.3	35.1	-4.4
C6	Zhangjiajie/Hunan	Central	110.48	29.12	8.4	21	-2.3	64.5	12.9	11.7	19.9	1.4
E1	Fuyang/Anhui	Eastern	115.81	32.89	4.6	19.2	-9.6	68.9	23.9	16	36.8	-10.3
E2	Changzhou/Jiangsu	Eastern	119.97	31.81	4.8	19.9	-5.6	68.1	60.4	32.4	34.5	-3.7
E3	Nanjing/Jiangsu	Eastern	118.8	32.06	4.5	18.8	-6.8	67.6	44.9	28.1	28.2	-4.3
E4	Nantong/Jiangsu	Eastern	120.89	31.98	4.3	19.4	-5.9	74.3	53.3	29.4	22.6	-2.3
E5	Taixing/Jiangsu	Eastern	120.25	32.24	4.7	19.4	-4.7	67.8	41.8	22	38.7	-3.5
E6	Zhenjiang/Jiangsu	Eastern	119.43	32.19	4.2	19.5	-7.8	72.4	48.2	29	37.1	-6.2
E7	Jiujiang/Jiangxi	Eastern	116	29.71	5.2	19.4	-4.5	73.3	12.2	10.3	39	-4
E8	Pingxiang/Jiangxi	Eastern	113.85	27.62	9	22.7	-1.9	67.2	57.7	24.8	38	-3.7
E9	Shangrao/Jiangxi	Eastern	117.94	28.45	10.6	28.2	-2.8	67.4	23.3	9.1	42.6	-2.9
E10	Jinan/Shandong	Eastern	117.12	36.65	2.7	17.5	-10	35.7	0.8	0.6	36.5	-11.7
E11	Songjiang/Shanghai	Eastern	121.23	31.03	5.4	19.4	-4.6	69.7	55.7	28.8	34.3	-4.4
E12	Quzhou/Zhejiang	Eastern	118.86	28.97	6.9	19.1	-5.2	74.3	47.5	19.1	31.5	-3.8
SW1	Wulong/Chongqing	Southwestern	107.76	29.33	8.1	21.8	-0.1	77.6	5.6	4.8	38.1	-3
SW2	Youyang/Chongqing	Southwestern	108.77	28.84	5.2	19.4	-4.5	73.3	12.2	10.3	39	-4
SW3	Anshun/Guizhou	Southwestern	105.95	26.25	5.9	21.4	-3.8	75.4	3.7	2	46.2	-2.9
SW4	Dali/Yunnan	Southwestern	100.27	25.61	12	23.4	0	48.2	2.1	2.1	46.8	-3.1
